# Supplementary material for: Risk stratification of cirrhotic patients undergoing esophagectomy for esophageal cancer: A single-centre experience
Source: PLoS One. 2022 Mar 9;17(3):e0265093. doi: 10.1371/journal.pone.0265093 (PMC8906633; doi:10.1371/journal.pone.0265093)
Supplement: S1 Data — (XLSX) [file pone.0265093.s006.xlsx]

## Sheet: Tabelle1
Patient #	age (y)	Gender 1 - male 2 - female	Liver Cirrhosis 0 - no 1 - yes	Histology 1 - AC 2 - SC	Grading 1 - G1 2 - g2 3 - G3 4 - G4 5-no grading after neoadjuvant RCTx	UICC	Neoadjuvante Therapie	Technique 1 - Conventional open 2 - Minimally invasive 3- Hybrid OP	LC preopertaive diagnosed	MELD Group	Child-Pough	Hypalbuminämie 0 - >35 1 - 34-25 2 - <25	Clavien Dindo	Status 0-dead 1-alive 2-lost to follow up	month to follow up	30d Mortality 0 - no 1 - yes	90d Mortality 0 - no 1-yes	Cardial	Ascites	ANV	Hepatic failure	Anastomostic Leakage	Sepsis	CCI
1	52	1	0	1	3	3,00	0	1	0			2	0	0	54	0	0	0	0	0	0	0	0	1
2	61	1	0	1	5	3,00	1	1	0			1	4	2	101	0	0	0	0	0	0	1	0	3
3	57	2	0	2	2	2,00	0	1	0				3	1	100	0	0	0	0	0	0	1	0	1
4	57	1	0	1	2	3,00	0	1	0			2	2	2	100	0	0	0	0	0	0	0	0	3
5	54	1	0	1	3	3,00	0	1	0			0	2	2	100	0	0	0	0	0	0	0	0	1
6	58	1	0	1	5	3,00	1	1	0			1	4	0	0	1	1	0	0	0	0	0	0	5
7	70	1	0	1	3	3,00	0	1	0			2	3	0	14	0	0	0	0	0	0	1	0	5
8	49	1	0	1	2	3,00	0	1	0				3	1	98	0	0	0	0	0	0	1	1	0
9	48	2	0	2	2	3,00	0	1	0			2	0	2	98	0	0	0	0	0	0	0	0	0
10	62	1	0	1	5	3,00	1	1	0			2	0	2	98	0	0	0	0	0	0	0	0	5
11	83	1	0	1	3	3,00	0	1	0			2	2	0	5	0	0	0	0	0	0	0	0	6
12	66	2	0	2	2	2,00	0	3	0			2	4	1	97	0	0	0	0	0	0	1	1	2
13	33	1	0	1	3	1,00	0	1	0				2	1	97	0	0	0	0	0	0	0	0	0
14	68	2	0	1	5	3,00	1	2	0			2	4	0	7	0	0	1	0	0	0	1	0	3
15	62	1	0	1	3	3,00	0	1	0				2	1	96	0	0	1	0	0	0	0	0	2
16	73	1	0	1	2	1,00	0	3	0				0	1	96	0	0	0	0	0	0	0	0	5
17	73	1	0	2	1	1,00	0	1	0				4	2	96	0	0	1	0	0	0	1	1	4
18	68	1	0	1	2	2,00	0	1	0			0	4	2	96	0	0	1	0	0	0	0	1	5
19	75	1	0	1	5	3,00	1	1	0			2	3	0	16	0	0	1	0	0	0	0	0	4
20	58	1	0	1	5	3,00	1	1	0			2	0	0	20	0	0	0	0	0	0	0	0	1
21	66	1	0	2	5	2,00	1	1	0			0	1	0	13	0	0	0	0	0	0	0	0	5
22	58	1	0	1	5	3,00	1	1	0			2	2	0	14	0	0	1	0	0	0	0	0	3
23	64	1	0	1	2	3,00	0	1	0			2	1	0	51	0	0	0	0	0	0	0	0	2
24	67	1	0	1	5	1,00	1	1	0			2	2	1	94	0	0	0	0	0	0	0	0	2
25	28	1	0	1	1	1,00	0	1	0				0	1	94	0	0	0	0	0	0	0	0	0
26	69	1	0	1	2	1,00	1	1	0			2	0	0	22	0	0	0	0	0	0	0	0	2
27	70	1	0	1	2	2,00	1	1	0				0	2	93	0	0	0	0	0	0	0	0	3
28	68	1	0	2	2	2,00	0	1	0			0	3	0	59	0	0	1	0	0	0	1	1	3
29	45	1	0	2	3	3,00	1	1	0			2	5	0	9	0	0	0	0	0	0	0	0	0
30	78	1	0	2	3	1,00	0	1	0			2	3	1	92	0	0	0	0	0	0	0	0	3
31	52	1	0	1	3	1,00	0	1	0			2	3	2	91	0	0	0	0	0	0	0	0	0
32	66	1	0	2	2	2,00	1	1	0			2	5	0	1	0	1	1	0	0	0	1	1	3
33	49	1	0	1	3	1,00	0	1	0				2	1	91	0	0	0	0	0	0	0	0	1
34	41	1	0	1	4	1,00	1	1	0			2	2	0	19	0	0	1	0	0	0	0	0	0
35	74	1	0	2	2	3,00	1	1	0				4	0	2	0	1	0	0	0	0	0	0	3
36	77	2	0	1	3	3,00	0	1	0				4	0	9	0	0	1	0	0	0	1	0	4
37	75	1	0	1	2	3,00	0	2	0				3	1	89	0	0	0	0	1	0	0	1	7
38	78	1	0	2	3	2,00	0	1	0			0	4	2	88	0	0	1	0	0	0	0	1	3
39	60	1	0	2	1	2,00	1	1	0			2	3	1	88	0	0	1	0	0	0	1	0	2
40	64	1	0	1	3	2,00	0	1	0			2	4	1	88	0	0	1	0	1	0	0	0	2
41	48	1	0	2	3	3,00	0	1	0				3	1	88	0	0	0	0	0	0	0	0	0
42	65	1	0	2	2	1,00	1	1	0			2	5	0	0	1	1	1	0	1	1	1	1	3
43	64	1	0	1	2	2,00	1	1	0			0	3	0	59	0	0	1	0	0	0	1	0	6
44	65	1	0	1	2	1,00	1	1	0			0	2	0	44	0	0	1	0	0	0	0	0	3
45	73	1	0	2	3	2,00	0	1	0			2	3	0	15	0	0	0	0	0	0	0	0	4
46	64	1	0	1	2	1,00	0	1	0				4	2	86	0	0	1	0	1	0	0	0	2
47	73	1	0	1	1	1,00	1	1	0			2	4	1	85	0	0	0	0	0	0	0	0	5
48	51	1	0	1	3	3,00	0	1	0			1	0	0	25	0	0	0	0	0	0	0	0	1
49	60	1	0	2	2	3,00	0	1	0			2	0	1	84	0	0	0	0	0	0	0	0	2
50	48	1	0	1	2	3,00	0	1	0			0	3	1	84	0	0	0	0	1	0	0	0	1
51	77	1	0	1	3	3,00	0	1	0			0	5	0	0	1	1	0	0	1	1	0	1	4
52	60	1	0	1	3	3,00	0	1	0			1	4	2	84	0	0	1	0	0	0	1	1	3
53	77	1	0	2	1	1,00	0	1	0			1	2	0	4	0	0	0	0	0	0	1	0	4
54	75	1	0	2	1	1,00	0	1	0				4	1	83	0	0	1	0	0	0	0	0	4
55	46	1	0	1	2	1,00	0	1	0			2	4	1	82	0	0	1	0	1	0	0	1	0
56	72	1	0	1	3	1,00	0	1	0			2	2	1	82	0	0	0	0	0	0	0	0	3
57	66	1	0	2	3	1,00	1	1	0			0	2	0	37	0	0	0	0	0	0	1	0	6
58	68	1	0	2	2	3,00	0	1	0			2	2	0	0	0	0	0	0	0	0	0	0	2
59	78	1	0	2	2	2,00	0	1	0			1	5	0	0	1	1	1	0	0	0	0	0	4
60	47	1	0	2	2	2,00	0	1	0			0	5	0	0	1	1	1	0	0	0	0	0	3
61	65	1	0	1	1	1,00	0	1	0			1	3	1	79	0	0	0	0	0	0	0	1	2
62	57	2	0	2	2	1,00	0	1	0				3	0	7	0	0	0	0	0	0	0	0	1
63	62	1	0	1	2	2,00	0	1	0			1	2	2	77	0	0	0	0	0	0	0	0	3
64	65	2	0	2	3	2,00	1	1	0				4	0	30	0	0	0	0	0	0	0	0	3
65	49	1	0	1	3	2,00	1	1	0			2	2	2	76	0	0	0	0	0	0	0	0	0
66	69	1	0	2	2	3,00	1	1	0			0	2	0	27	0	0	0	0	0	0	0	0	2
67	49	1	0	1	2	1,00	0	1	0			2	0	1	74	0	0	0	0	0	0	0	0	3
68	59	1	0	1	2	1,00	0	3	0			0	0	2	74	0	0	0	0	0	0	0	0	1
69	64	1	0	2	2	1,00	1	1	0			2	1	1	73	0	0	0	0	0	0	0	0	2
70	79	1	0	1	2	1,00	0	1	0				5	0	1	0	1	0	0	1	1	0	1	4
71	63	1	0	1	2	3,00	0	1	0			2	1	0	20	0	0	0	0	0	0	0	0	2
72	68	2	0	1	2	2,00	0	1	0				0	1	73	0	0	0	0	0	0	0	0	2
73	88	2	0	1	3	1,00	0	1	0			0	2	1	72	0	0	1	0	0	0	0	0	5
74	65	2	0	1	3	1,00	0	1	0			0	4	2	72	0	0	1	0	0	0	0	0	2
75	68	1	0	1	2	1,00	0	1	0			1	0	2	71	0	0	0	0	0	0	0	0	3
76	72	1	0	1	2	1,00	1	1	0			2	2	2	71	0	0	1	0	0	0	0	0	3
77	74	1	0	1	2	1,00	0	1	0			1	0	2	71	0	0	0	0	0	0	0	0	3
78	66	2	0	1	3	2,00	0	1	0			2	3	2	71	0	0	0	0	0	0	0	0	3
79	67	1	0	1	2	1,00	0	1	0			2	4	1	71	0	0	0	0	0	0	0	0	3
80	48	1	0	1	2	1,00	0	1	0				3	2	70	0	0	0	0	0	0	0	0	0
81	72	1	0	1	3	1,00	0	1	0			2	0	1	70	0	0	0	0	0	0	0	0	3
82	58	1	0	1	2	1,00	0	1	0			0	3	1	70	0	0	0	0	0	0	1	0	1
83	66	2	0	1	1	1,00	1	1	0				4	0	12	0	0	1	0	0	0	1	1	3
84	73	1	0	2	3	3,00	0	1	0			0	3	2	69	0	0	0	0	0	0	0	1	3
85	70	1	0	2	3	3,00	0	1	0			2	2	1	69	0	0	1	0	0	0	0	0	4
86	53	1	0	2	2	1,00	0	1	0			1	0	1	69	0	0	0	0	0	0	0	0	5
87	67	1	0	1	3	1,00	0	1	0			2	4	2	69	0	0	1	0	0	0	0	0	3
88	55	1	0	2	1	1,00	1	1	0			0	2	2	69	0	0	0	0	0	0	0	0	1
89	79	1	0	2	2	1,00	0	1	0			2	1	0	62	0	0	0	0	0	0	0	0	3
90	76	1	0	2	3	1,00	1	1	0			1	2	1	68	0	0	0	0	0	0	0	0	4
91	68	1	0	1	2	3,00	0	1	0			2	3	2	68	0	0	1	0	1	0	1	0	2
92	56	2	0	2	2	2,00	1	1	0			2	0	0	21	0	0	0	0	0	0	0	0	1
93	66	2	0	1	3	2,00	1	1	0			2	3	0	22	0	0	1	0	0	0	1	0	2
94	53	1	0	1	2	1,00	1	1	0			1	1	0	9	0	0	0	0	0	0	0	0	2
95	67	1	0	2	2	3,00	0	1	0			2	0	1	66	0	0	0	0	0	0	0	0	2
96	75	1	0	2	3	3,00	0	1	0			2	3	0	12	0	0	0	0	0	0	0	0	3
97	66	1	0	1	2	3,00	0	1	0			0	0	0	12	0	0	0	0	0	0	0	0	2
98	58	1	0	1	2	3,00	0	1	0			1	3	1	66	0	0	0	0	1	0	1	0	1
99	80	2	0	1	3	3,00	0	1	0			2	5	0	0	1	1	1	0	1	1	1	1	4
100	31	1	0	1	2	1,00	0	3	0			1	0	1	65	0	0	0	0	0	0	0	0	0
101	48	1	0	1	2	3,00	1	1	0			1	1	0	4	0	0	0	0	0	0	0	0	6
102	65	1	0	2		3,00	1	1	0			1	1	0	11	0	0	0	0					0
103	51	1	0	1	3	3,00	0	1	0			2	3	2	65	0	0	0	0	1	0	1	0	1
104	61	1	0	1	3	3,00	1	1	0			0	1	0	8	0	0	0	0	0	0	0	0	3
105	66	1	0	1	2	3,00	0	1	0			0	2	0	6	0	0	1	0	0	0	1	0	3
106	68	1	0	1	2	1,00	0	1	0			2	5	0	0	1	1	0	0	1	0	1	1	4
107	60	1	0	2	1	1,00	1	1	0				0	0	21	0	0	0	0	0	0	0	0	2
108	74	2	0	1	3	2,00	0	1	0			0	1	0	28	0	0	0	0	0	0	0	0	3
109	64	1	0	2	2	1,00	0	1	0				4	2	63	0	0	0	0	0	0	1	1	2
110	61	2	0	1	2	3,00	1	1	0			2	2	0	4	0	0	0	0	0	0	0	0	5
111	63	1	0	1	2	1,00	0	1	0			0	4	1	62	0	0	0	0	0	0	0	0	2
112	64	1	0	1	2	2,00	0	1	0				0	1	61	0	0	0	0					2
113	56	1	0	2	2	1,00	0	1	0			2	0	1	61	0	0	0	0	0	0	0	0	1
114	78	2	0	2	2	1,00	0	1	0			2	4	1	61	0	0	0	0					3
115	43	1	0	1	1	1,00	0	3	0			1	0	1	61	0	0	0	0	0	0	0	0	0
116	71	2	0	2	3	3,00	0	1	0			1	5	0	0	1	1	0	0	1	1	0	1	3
117	51	1	0	2	5	2,00	1	1	0			2	4	0	5	0	0	0	0	0	0	0	1	1
118	70	1	0	1	3	3,00	0	1	0			2	4	1	59	0	0	1	0	0	0	0	1	4
119	58	1	0	2	5	2,00	1	3	0			1	3	2	59	0	0	0	0	0	0	1	0	1
120	74	1	0	2	5	3,00	1	1	0			2	3	0	15	0	0	0	0	0	0	0	0	3
121	54	1	0	2	5	2,00	1	1	0			1	1	0	11	0	0	0	0	0	0	0	0	2
122	71	1	0	2	5	2,00	1	1	0				0	0	4	0	0	0	0	0	0	0	0	4
123	72	1	0	2	2	3,00	0	1	0			0	0	1	56	0	0	0	0	0	0	0	0	3
124	84	2	0	2	2	2,00	0	1	0			1	3	0	14	0	0	1	0	0	0	0	0	8
125	82	1	0	1	3	3,00	0	1	0			1	1	0	2	0	1	0	0	0	0	0	0	5
126	49	1	0	2	2	3,00	0	3	0			1	5	0	0	1	1	0	0	1	0	1	1	0
127	53	1	0	1	3	3,00	0	1	0			2	0	0	6	0	0	0	0	0	0	0	0	1
128	57	1	0	1	5	3,00	1	1	0			2	5	0	1	1	1	0	0	1	1	0	1	1
129	67	1	0	1	2	3,00	0	1	0			1	0	0	37	0	0	0	0	0	0	0	0	2
130	58	1	0	1	3	3,00	0	1	0			2	4	0	34	0	0	0	0	0	0	1	0	1
131	73	2	0	2	5	1,00	1	2	0			2	5	0	0	1	1	1	0	1	1	0	1	3
132	71	1	0	1	3	2,00	0	1	0				5	0	0	1	1	1	0	1	0	0	1	4
133	61	1	0	2	2	2,00	0	1	0			2	0	0	0	0	0	0	0	0	0	0	0	3
134	62	1	0	1	3	3,00	0	3	0			2	3	0	22	0	0	1	0	0	0	1	1	6
135	61	1	0	1	2	1,00	1	1	0			2	4	2	52	0	0	0	0	1	1	0	1	2
136	78	1	0	1	3	3,00	0	2	0			1	4	0	18	0	0	0	0	1	0	1	1	3
137	48	1	0	2	3	2,00	1	1	0			1	1	0	15	0	0	0	0	0	0	0	0	4
138	50	1	0	2	3	1,00	0	1	0			2	0	0	18	0	0	0	0	0	0	0	0	1
139	55	1	0	2	2	2,00	0	1	0				4	1	51	0	0	0	0	0	0	0	0	1
140	59	1	0	2	5	2,00	1	1	0			2	3	0	5	0	0	1	0	0	0	0	0	1
141	55	1	0	2	3	2,00	1 (palliativ)	1	0			1	3	0	17	0	0	0	0	0	0	0	0	1
142	59	1	0	1	5	1,00	1	2	0			1	4	0	0	0	0	0	0	0	0	1	1	1
143	76	1	0	1	5	2,00	1	1	0			0	2	0	33	0	0	0	0	0	0	0	0	3
144	74	1	0	2	5	1,00	1	1	0			1	0	0	1	0	0	0	0	0	0	0	0	3
145	63	1	0	1	5	3,00	1	1	0			2	3	0	13	0	0	0	0	0	0	0	0	2
146	82	2	0	2	2	1,00	0	1	0			2	3	1	49	0	0	1	0	0	0	0	0	4
147	62	1	0	1	5	2,00	1	2	0			1	4	0	31	0	0	1	0	1	1	1	1	3
148	59	1	0	1	1	1,00	0	1	0			1	5	0	3	0	0	1	0	1	1	1	1	1
149	65	1	0	2	2	1,00	0	1	0			0	5	0	2	0	0	1	0	1	1	0	1	3
150	46	1	0	1	5	2,00	1	2	0			1	3	0	14	0	0	0	0	0	0	0	0	0
151	74	1	0	1	2	3,00	0	1	0			1	3	0	24	0	0	1	0	1	0	0	0	3
152	71	1	0	1	5	2,00	1	1	0				3	1	49	0	0	0	0	0	0	0	0	3
153	54	1	0	1^	5	1,00	1	1	0				0	2	48	0	0	0	0	0	0	0	0	1
154	60	1	0	1	3	2,00	0	1	0			1	0	1	48	0	0	0	0	0	0	0	0	2
155	62	1	0	1	2	3,00	0	1	0			0	0	1	48	0	0	0	0	0	0	0	0	2
156	81	1	0	2	3	2,00	0	2	0			1	3	1	48	0	0	0	0	0	0	1	0	4
157	68	2	1	2	2	1,00	1	1	0	2	1	1	2	0	7	0	0	0	0	0	0	1	0	4
158	52	2	1	2	3	1,00	1	1	0	1	2	2	3	0	23	0	0	0	0	0	0	1	0	1
159	54	1	1	1	1	1,00	0	1	1	1	2	2	3	0	2	0	1	0	0		0	1	0	4
161	55	1	1	2	5	2,00	1	1	1	1	2	0	5	0	1	1	1	0	0	1	0	1	1	5
162	57	1	1	1	3	3,00	0	1	1	2	2	1	5	0	0	1	1	0	0	1	1	1	1	5
163	66	2	1	2	3	1,00	0	1	0	2	2	2	4	0	40	0	0	0	0	1	0	1	1	3
164	72	1	1	1	3	1,00	0	1	1	1	2	2	4	0	12	0	0	0	0	0	0	0	1	6
165	66	1	1	1	1	1,00	0	2	1	1	1	1	3	0	0	1	1	0	0	1	0	1	1	5
166	77	2	1	2		2,00	1	1	1	1	2	2	3	0	0	1	1	0	0	0	1	1	1	6
167	56	1	1	2	2	2,00	0	1	0	1	2	2	0	0	5	0	0	0	0	0	0	0	0	2
168	75	1	1	1	3	3,00	0	1	1	2	2	2	5	0	0	1	1	0	0	1	0	0	1	4
169	57	2	1	1	2	3,00	0	1	0	1	2	2	4	0	0	1	1	0	0	0	0	0	1	2
170	68	2	1	2	0	1,00	1	2	0	1	1	0	3	0	1	1	1	1	1	1	0	0	0	3
172	74	2	1	2	5	1,00	1	2	0	2	2	2	5	0	0	1	1	1	0	0	1	1	0	4
